# Supplementary material for: Expert perspectives on the introduction of Triple Artemisinin-based Combination Therapies (TACTs) in Southeast Asia: a Delphi study
Source: BMC Public Health. 2022 Apr 30;22:864. doi: 10.1186/s12889-022-13212-x (PMC9055751; doi:10.1186/s12889-022-13212-x)
Supplement: Supplementary file 1 — Additional file 1. [file 12889_2022_13212_MOESM1_ESM.xlsx]

## Sheet: Sheet1
ID_resp	Round 1 Count answers	Round 1 Length char	Adv1	Adv2	Adv3	Adv4	Adv5	Disadv1	Disadv2	Disadv3	Disadv4	Disadv5	Impl. barrier1	Impl. barrier2	Impl. barrier3	Impl. barrier4	Impl. barrier5
1	22	1206	Better efficacy than current options in areas of resistance to long acting partner drug (ie poor efficacy of current ACTs)	Slow evolution of resistance in areas with Artemisinin resistance but current ACTs still give adequate cure.	Reduce transmission and case numbers of Pf in areas of declining ACT efficacy	Prevent evolution of resistance to Artemisinin and partner drugs in areas without resistance to current ACTs	Long term generic solution to combatting antimalarial resistance	Reduced tolerability	Drug drug interaction - reducing efficacy of one of the current components of ACTs	Increased Cost	Potentially higher pill burden and reduced adherence effectiveness	Potential Intermittent supplies in low resource settings	National and international leadership in securing timely commitment to immediate and long term solutions	Robust Supply chain and availability for a new combinations	Sustained financing for more expensive treatments	Implementing a new antimalarial policy and practice in all areas of need.	Competing healthcare priorities - when the incidence of malaria is low/falling, and other infectious diseases rampant
2	14	2762	If TACTs significantly prolong the effective life of a specific combination therapy (something that is plausible and that can only be shown by their use for an extended period) this would be a great advantage. Switching drugs even when it has become clear that it is necessary is not easy and in some cases has taken years to achieve, with inevitable impact on morbidity and mortality. This has to d…	Slowing the development of resistance would also be an advantage. Getting in early in this regard is important. At the least TACTs should be deployed in the GMS in areas prone to resistance or where resistance appears elsewhere and carefully monitored to assess whether the anticipated longer effective life is realized. This should not be limited to the GMS as Africa is where emergence of resistan…	n/a	n/a	n/a	One disadvantage would be that, as stated in the answer to Question 1, the process of changing treatment regimes is not straightforward. This would involve a huge amount of work for already stretched national malaria programs. That said, it would be better to make such a change before being forced to do so due to treatment failures as the impact on morbidity and mortality of even a protracted cha…	Likely, cost would be a factor but the extant of that is not yet know. Given the TACT would use existing drugs it may not be major.	n/a	n/a	n/a	These are listed in the answers above. One of the most challenging is likely to be approval of the new treatment regime by national regulatory authorities when an existing therapy is still effective.	This would be highly dependent on WHO encouragement. That may not be easy to obtain.	Retraining of tens of thousands of community health workers might be a real challenge. To what extand that is the case would depend a lot on home different the new treatment regime was from the existing one.	n/a	n/a
3	18	1026	To try and prevent /delay further development of resistance	Whilst waiting for new antimalarial cold be an interim solution for treating multidrug-resistant malaria = but still progressing towards the target of elimination	Might help prolong the useful life of existing antimalarial compounds used in any triple-drug combination.	n/a	n/a	increased cost of therapy	side effects - worsen or more likely	adherence if not combined into a single tablet or some similar way to not cause decreased adherence.	n/a	n/a	community engagement and acceptability of the changed regimen	Provider acceptance and compliance with the new regimen	side effects management	acceptability by pregnant women	Business case for the change
4	22	1999	By combining two partner drugs the residual falciparum parasite after three days of artimisinin component are exposed by two combined partner drugs having 'counteracting resistance mechanism'.	Until new antimalaria drugs are discovered the DeTACT might extend the therapeutic lifetime of the drug combinations.	It will take time to develop resistance to both partner drugs meanwhile the emergence of resistance is prolonged.	Prevention of emergence of resistant falciparum malaria may be the outcome which will save life	Beneficial fro achieving the SDG target of Malaria elimination.	Combining more drugs in addition to existing ACTs against falciparum malaria may be associated with more adverse events like hepatic, renal and cardiac side effects. in malaria endemic countries not enough expertise to handle those adverse events.	Combining more drugs might be associated with tolerability issues and result in poor compliance	The cost of combined drugs may be more and may not be affordable	There is no hard evidence of emergence of artimisinin resistance in many places.	There is not enough evidence that triple artimisinin drugs will prevent emergence of resistance.	In malaria endemic countries diagnosis and treatment of malaria are provided by task shifting through community health workers who need to be trained on new combination therapies.	Will be difficult to convince the policy makers not to use still effective ACTs with the apprehension that resistance might develop in near future.	In many countries prolonging the duration of treatment may be more acceptable	Monitoring the adherence to treatment in case more adverse events occur with triple therapies.	Switching to new treatment regimen with an aim of prevention of emergence of resistance falciparum malaria may not be easy during COVID-19 pandemic.
5	19	2656	Less risk of (re-)development of resistance to partner drugs. Considering the lowering efficacy of the artemisinin component, the duration of efficacy of a single partner drug may be shortened, The experience with "current practice of rotation" is probably limited to the re-introduction of ASMQ replacing DP, preceded by ASMQ as first line. In practice it has been more replacing ACTs by different/…	The efficacy will probably be higher compared to single ACT, this assuming the effectiveness is not impaired by a higher % of adverse effects. Achieving the highest % of patients with eliminated parasites is crucial in the elimination context	It may be easier to replace an ACT by TACT as longer term solution. Withdrawing a fist line to introduce a new drug takes time (withdrawing ASMQ was relatively easy because of very limited production - unclear what would have happened if several sources of the ACT remain available on the market)	n/a	n/a	More side effects can be expected, having eventually an impact on the effectiveness and acceptability	More attention to contraindications may be needed. Most partner drugs have a QTc prolonging effect, not considered as a problem in the routine use especially in pediatric population where not much comorbidities seen. In SEA more adults, with multiple comorbidities, multiple drug use, cardiac risk factors. Depends on the selection of the TACT drugs.	Discussion needed on the risk/benefit for use in asymptomatic carriers (or MDA). The risk/benefit is already a source of debate on ACT use in areas with very low prevalence and as such low benefit for the individual expected, nd will be less favorable with TACT.	Risk of lowering credibility of ACTs also outside SEA. Appropriate information campaign will be needed;	Expected higher cost	Having sufficient safety data, including on risk patients (comorbidities,..) to re-assure decision makers and communities, plus sufficient data on acceptability.	Communication, seeking balance between correct patient information and avoiding a negative perception (rumors on real or perceived side effects). Probably need to have more attention for contra-indications - and asking about these may become cause of rumors	Defining when to start TACT Wait until current ACT drops below the "standard" 90% efficacy or more anticipative? As a resurge in cases in this elimination context with reduced artemisinin efficacy should be avoided, probably the latter...	Withdrawing ACTs with the same partnerdrug, can be expected to be difficult, especially if it's an ACT with multiple accessible suppliers	n/a
6	18	995	It is effective and safe treatment for uncomplicated malaria in the region.	The mechanisms of resistance for the partner drugs have not been found concomitantly.	The drugs are affordable and safe.	It can be deployed immediately in the places where it is needed.	It will protect artemisinin until new classes are able to be deployed.	There is no data on effectiveness can evolve with long and mass use.	There can be a significant increase in adverse events leading to decreasing adherence to antimalarial treatment.	There can be reduced adherence and treatment errors by deploying non-FDC drugs.	There is a possibility of emergence of new resistance mechanisms and that even TACTs become ineffective.	n/a	To deploy easy-to-use combinations that can be correctly used in field situations.	To harmonize and adapt TACT options regionally cross-countries for achieving better results.	To implement pharmacovigilance and effectiveness systems able to detect prescription mistakes and unknown risks soon enough.	n/a	n/a
7	17	242	Save life patients	effective new antimalarial drug in term efficacy, safe	help program to eliminate malaria goals	Use in malaria outbreak	n/a	drug importation	Drug registration	n/a	n/a	n/a	Drug available	WHO prequalify	Country favor and urgent need	Training HFs	n/a
8	13	246	much easier and simple to implement	Higher efficacy in preventing the rise of resistant parasite	n/a	n/a	n/a	the choice of the 2 parter drugs	Availability	n/a	n/a	n/a	Availability of TACT	Training of the health staff	Epidemiological surveillance of resistant parasites	n/a	n/a
9	16	1298	Might avoid the need of changing, rotating treatment regimens and guidelines (with extra trainings required, changing job aids, etc...)	Might reduce levels of resistance - combination might short term/long term (1month) effect of treatment more efficient	Might fit well in patients ideas, especially in Cambodia, the more medication you take - the more different medication - the better and the process to cure will go faster/will be better	Might it have an effect as prophylaxis - covering "protection" longer than a month?	n/a	Patients might fear/show more side effects - assumed side effects (depending on explanation given)	might add more drug regimen to the resistance list (simply said) by using to larger groups of population (while maybe not necessarily needed)?	Might increase costs - balance costs/efficiency?	n/a	n/a	Changing guidelines, changing treatment regimen always takes some time for (correct) implementation on all levels	Depending on doses/packages; if combined in 1 tablet (as actual ACT) should be fine. If different tablets and combined with primaquine (for Pf/Mix), for some people the cocktail might frighten them. Anyhow, as mentioned, some patients might like it more	Any issues for using the TACT as prophylaxis? or for MDA/TDA? Could these approaches in elimination still be used?	n/a	n/a
10	20	1175	To ensure treatment efficacy of malaria (particularly Pf case) in Southeast Asia where the MDR malaria occurs.	There are no good alternative treatment options in some countries in this region.	To minimize as much as possible the emergence of a nouveau resistant strain.	To reach the ultimate goal of malaria elimination in the region since the history of multi drugs resistance malaria have been happening.	To prevent or decrease malaria case fatality among drug resistance patients.	It can be treatment compliance and treatment adherence to multiple medicines (pill burden).	It can be a challenge to find alternative treatment options when drug resistance happens with TACTs.	We may not have information on the understanding of the pharmacovigilance of the TACTs combinations.	It can be costly!	n/a	It can be a supply issue for different countries with different TACTs.	It can be an issue on WHO prequalification.	It can be a problem of drugs safety and tolerability.	Issue of managing side effects or adverse events in some remote areas.	n/a
11	10	2208	Slow down the development of artemisinin and partner drug resistance. Rotating ACTs only partly slows down the development of artemisinin and parent drug resistance. It is easier to create super P.f. parasite that is resistant to all non-artemisinin partner antimalarial drugs. TACT has two non-artemisinin partner drug in one formulation together with the artemisinin drug, slow down the developmen…	Easy to manage. - National guideline: It is easy to setup first-line treatment of uncomplicated malaria in the region. E.g. One TACT as first line. - Life span of the TACT is much longer than ACT. There is no need to shift from several ACTs every 3-4 years. - Procurement and distribution: One first line ACT is easy to manage than using >2 ACTs at the same time.	Save cost - Compared with Africa, the annual number of malaria cases in SEA is very small. E.g. less than 100,000 cases per year. - It's difficult for manufacturer to produce small amount of antimalrials at a cheaper price. - shifting from several ACTs will increase the unit cost of ACT. - Long term order is easier for manufacturer to arrange production. - TACT will bring long term order to manuf…	n/a	n/a	It takes time to introduce a new treatment. e.g. Training of healthcare professionals are needed to introduce a new treatment (TACT). Patient education is requested.	Investment in; 1) healthcare professional training; 2) patient education.	Limited of TACT suppliers / manufacturers. Manufacturers are not willing to invest in new product (TACT) development. For: 1) Expensive to develop a new formulation (R&D); 2) Reluctant to invest in clinical trials or BE studies. TACT is to have three active ingredients in one formulation. The product has very high BE study failure rate. The project is time costing and expensive for the manufactur…	TACT could be more expensive than ACT.	n/a	Healthcare professional training and patient education.	Source of quality guaranteed TACT at an affordable price. No manufacturer can produce commercial batch of TACT yet.	Improve patient compliance to TACT.	n/a	n/a
12	16	617	To improve the efficacy	To delay the drug resistance	better accessible & affordable as ACT's are produced with big scale and the manufacture cost of TACT could maintein at the same level.	Better compliance compared with new molecule as ACTs is well adapted and dosage won't change a lot which can be accepted with education.	n/a	Following the TACTs new dose, the total treatment cost would increase.	confusion raised if the ender users can't get clear training on ACT and TACTs.	n/a	n/a	n/a	training to the ender users	KOL's advocacy	increase of one course treatment cost following new dose of TACTs	n/a	n/a
13	15	273	No advantage	n/a	n/a	n/a	n/a	Exposing efficacious partner medicine as monotherapy while combined with failing drugs	Cost	Side effects	No co-formulated registered medicine	Small market	Not recommended by WHO	Vey few cases of falciparum malaria	No evidence of delaying resistance (for Myanmar)	n/a	n/a
14	13	202	better efficacy	better protection against development of parasite resistance	n/a	n/a	n/a	more adverse events	more drug-drug interaction also with non-malarial drugs	higher cost	n/a	n/a	change in recommendation policy	cost	n/a	n/a	n/a
15	13	457	To slow down the resistance	To speed up the parasite clearace	n/a	n/a	n/a	Too many tablets to consume	More AE/SAE to overcome	costly	n/a	n/a	If it will be a loose tablets package, then having the patients comfortably taking the drugs will be a challenge, because for example DHP it self comes with big tablets and average patients need to take it 3-4 tablets.	n/a	n/a	n/a	n/a
16	14	438	Less programmatic complexity	Greater assurance of efficacy	n/a	n/a	n/a	Probably securing GMP product at competitive price, but that of course remains to be seen.	n/a	n/a	n/a	n/a	Getting the treatment regulatory approval	Getting the treatment into the treatment guidelines	Familiarizing providers with the treatment	Getting product into inventory and distribution	n/a
17	10	1304	The advantages of introducing TACTs as first-line treatment over of rotating ACTs then there is treatment failure is: 1. Health workers would think that using 3 kind of drugs will be better or stronger than only use 2 drugs. So, they will be more optimistic and happy to prescribe the new drug formulation. I think heath workers also familiar with TB treatment that use 3 drug regimens. It is not ne…	n/a	n/a	n/a	n/a	The disadvantage would be to introduce the new partner drug of artemisinin if is not available in the country. But Indonesia has experience to change policy with new antimalarial drugs i.e. from chloroquine to ACT and it is demonstrated that the process is not too troublesome. We have the established system to support new drug introduction. Perhaps the distribution of new drugs to all over endemi…	n/a	n/a	n/a	n/a	Socialization and training the health workers of how to use the new drugs	n/a	n/a	n/a	n/a
18	15	488	Prevention of resistance increasing	Containing resistance	n/a	n/a	n/a	Increased costs of both triple combination and implementation	Increased side effects	convincing policy makers and partners	n/a	n/a	Convincing policy makers of the need to introduce the policy, including due to increased costs of the commodity, fears around side effects and implementation costs	concerns linked to potential increased side effects	securing resources especially in a post COVID/COVID world	Securing a strong WHO recommendation	n/a
19	17	402	Sustained good efficacy/delayed emergence of high level resistance	Less operational disruption from changing therapy	n/a	n/a	n/a	Increased cost	Potential for more adverse events	Unclear if they will be coformulated	Reduces options left for prevention or combining with new molecules	n/a	Creating demand so a supply chain is established	Cost	Training staff	Removing alternatives from the private sector	Changing guidelines
20	18	425	To have higher treatment outcome/efficacy/effectiveness	To reduce the chance of developing resistance to the drugs by parasites	To reduce the change of parasite mutation	To prolong the self-life of artemisinin	To protect other drug partners from resistance	Risk of increased side-effects	More expensive	Decrease drug compliance if loose combination not used	n/a	n/a	Change in national treatment policy	Need more training	purchasing drugs	n/a	n/a
21	22	564	Delay in development of resistance to currently using ACT	Increased ACPR for treatment of uncomplicated falciparum malaria	Facilitate elimination of falciparum malaria in the Region	Nil	Nil	As all ACTs will be used simultaneously, no rescue ACT will be reserved	Compliance will be reduced	Cost of treatment regime will be higher	More side effects may be encountered	Nil	Training of public health staff on the new TACT regime	Compliance of patients to take the full course	More budget will be needed	Nil	Nil
22	11	428	Delay in spread of resistance.	Higher efficacy.	n/a	n/a	n/a	Increased side effects	n/a	n/a	n/a	n/a	Introducing a new malaria treatment needs marketing. Probably a similar challenge to change to another ACT or to TACT...	n/a	n/a	n/a	n/a
23	15	1993	TACTs would be useful to manage and delay the current and emerging drug resistance falciparum malaria in SEA.	Few countries in SEA all combination therapies seems failing with no options for effective alternative ACTS. For such countries with multi-drug resistance, TACTS would be the available option.	In the Greater Mekong Sub region all the countries are focusing on falciparum elimination by 2023 (or in 2025) and total malaria elimination by 2030. For this purpose, in parasite control introduction of effective treatment like TACTs is very important	n/a	n/a	Some concerns about toxicity and safety of TACTs may hinder introduction of TACTs to the national malaria control programs. They might need more safety data and suggest country specific TACTs studies/pilot introduction.	The issue of high cost of TACTs is also a concern. Given low number of falciparum in the SEA countries and the demand for TACTs might be low in SEA countries.	Since some of currently available ACTs are fairly effective and they are low cost , convincing NMCP for use of TACTs might be challenging. Usually it take sometime (2-3 years in some cases) for NMCPs/Ministry of Health to register TACTs, include it into their policies and guidelines, training health works and then expand the implementation.	n/a	n/a	The process of full implementation is usually takes time. Need to start a dialogues in advance with the technical partners (WHO, Researches), donors, registration and quality control bodies, national malaria programs and implementing partners.	Currently NMCPs in SEA used several mechanisms in providing first-line treatment (health facilities, mobile clinics, community posts) including wide range of treatment providers (clinicians, GPs, health workers, community volunteers, etc). These all groups need training, job aids, tools ect). These activities will take time and will have a cost.	n/a	n/a	n/a
24	22	2840	(1) Not delaying to introducing the TACTs effective treatment before obvious high level of ACT resistant will occur in ACT resistant documented areas to lowering positive cases load for elimination. In the past, in some of the areas of Myanmar, ACT resistant situation was not clearly recognized until 2008 in Myanmar. In 2009, the results from Kawthaung (Tanintharyi Region) was 6.3%of patients tre…	(2) Preventing or reducing partner drugs resistant. At present time, resistant is not much well noticed in most of the areas except Eastern border States/Regions and some Parts of Bago Region bordering with Kayin State. Additional antimalaria drugs which are appropriate to use in TACTs can prolong the life-span of other partner drugs compound.	(3) Accelerating to achieve Pf elimination. As resistant to ACT is one of the challenging in GMS, TACTs is one of the strategies for achieving P.f elimination in Mekong Region. ACT, together with other elimination strategies, already approved that there is marked declination of P.falciparum case load from most of the areas and accelerating to eliminate Pf malaria. TACTs is one Final touch for eli…	(4) More emphasis can be given on Pv elimination, if Pf can accelerated to eliminate by using TACTs Now P.vivax is surging in some areas, TACTs also help in P.vivax malaria elimination process.	(5) Reduce donors/implementer fatigue for achieving elimination.	First disadvantage is costing for expensive drugs, and management cost like training,	Side effects and drug interaction of the three combination drugs are not known.	Donors acceptance for financial supporting commitment is not clear. Example - the Global Fund	Up to now, we do not have knowledge about these TACTs	Not knowing comparative results of ACTs and TACTs.	Mostly linked to weaknesses of previous section. Financial support is the key challenge for purchasing drug.	Side effects of three drugs and duration of treatment, frequencies of drugs taking daily and number of days of treatment.	Approval from concerned expertise at the global level.	In different countries, different antimalarial drugs have different efficacy. Some antimalarial drugs are highly resistant in some countries. Based on existing situation, how to decide the combination of 3 different drugs having different mode of action.	Ethical and practical issues
25	22	1170	This will help prevent ACT drug resistance	This will prevent any serious malaria cases due to conventional ACT drug failure.	It will give more time for the development of more effective, simpler and efficient new anti malarials	We may reach our Goal of Malaria Elimination earlier than the proposed dates/years.	We may be able to reduce the days of treatment from 3 days to may be 2 or even less	Expensive ,	A whole set of Trainings are needed for all levels of health care providers, including the Malaria volunteers which are in thousands	Probability of side effects increased and it is difficult to know which drug caused adverse effects.	Approvals to use at public health level from Various regulatory authorities may take ages, specially in countries like Vietnam.	Compliance may go down due to increased number of tablets in the packet.	Funds availability	Approvals from Regulatory/controlling authorities	Trainings	Compliance	Reporting of adverse effects
26	22	1386	Extend the therapeutic efficacy life span for ACTs	To delay or control emergence of resistance to Artemisinin and partner drug(s)	Improve quality of care for malaria	Reduce malaria transmission through radical cure	Accelerate Malaria Elimination efforts	Possible slight increase in some side effects	May be slightly more expensive	Having co-formulated product may be more chanllenging	Similar to above communicating the dosage in a mg /kg may be challenging	The burden of re orientation of health workers and the public on triple ACTs	Resource mobilisation for facilitating access to new triple ACT. This to ensure that cost of drug to the patients is easily affordable	Communication strategies on the triple ACTs. If not co-formulated the communication of how to take three drugs will require a lot of innovative communication strategies.	The scope of implementation where there might still be good sensitivity to ACT. But in Asia the scope of ACT resistance is significant so this may not be too much of a challenge but in Africa it can.	Getting Policy makers buy in and updating national policies on antimalarials	Regulatory authority registration.
27	14	597	The addition of another drug could rescue a current ACT from poor efficacy.	The addition of another drug could restrict or slow down the development of resistance to a current ACT.	n/a	n/a	n/a	Exposure of several antimalarials during each treatment episode resulting in increased risk of development of resistance.	More pills to take, unless a single formulation is developed.	More risk of side-effects from an increased number of drugs.	n/a	n/a	Policymaker / stakeholder understanding and acceptance.	Development of a single formulation for increased compliance.	Dosing (especially for the pediatric age group)	n/a	n/a
28	16	1349	Communities taking the new TACTs will not have treatment failure. Especially important when they live in rural environments far from local health centres.	Community Health workers for mobile migrants, Ethnic minorities, Forest workers will have reduced repeat visits due to lack of treatment failure.	Reduced transmission with reducEd treatment fILUER	n/a	n/a	Cost of new treatment and budgetary implications	Need to change behaviour and old stocks of drugs are returned so only new drugs are available	Produce new materials for community understanding in local languages and BCC requirements	Cost of treatment and budgetary implications	n/a	Need to develop new policy, new guidance etc, Also need to get agreement regionally within the Mekong, especially with border communities	Retraining of the entire health workforce - formal and informal Develop proper oversight for side effects and unforseen reactions	Produce new materials for community understanding in local languages and BCC requirements time to develop translate into different languages and dialects printing costs	Ensure that supply chains are adequately organised Ensure timely availability in both the formal market and also the informal market	n/a
29	18	1016	Having 2 drugs with long half-lives will protect the two drugs against resistance	In case one of the two drugs with long half lives is already resistant, the second drug will still have efficacy to treat the patient	Will allow destruction/elimination of resistant parasites	n/a	n/a	It could add a safety risk, as there is more risk with 3 drugs than with 2	Increase the price of the treatment	More complicated to develop a fixed-dose therapy with 3 drugs	n/a	n/a	It takes always long for the NMP to implement a new treatment	It will have to be supported by the WHO as it can be validated by local NMP	development of a fixed-dose combination may delay the availability of the triple combination	The price?	In case of an unexpected AE, the interest of such a new triple combination could decrease
30	15	1858	The right TACT would mean that a patient, treated in an area where resistance had developed to one of the treatment partner drugs, have an increased chance of cure due to presence of the other partner drug.	It is possible that TACT could delay the spread of drug resistance. However, if and to what degree this potential advantage becomes real depends on a number of known and unknown factors including drug use, resistance mechanisms and existing levels of drug resistance when the TACT was introduced.	n/a	n/a	n/a	Providing a potentially unnecessary additional drug will increase the risk of adverse event for the patients	In Southeast Asia, there is a very limited number of drugs available for use in ACTs. There is a risk of losing two partner drug simultaneously if deployed in a TACT. This risk is increased when widespread resistance already exists to one or more of drugs in the proposed combination. For instance, parasites displaying resistance to both mefloquine and piperaquine have been detected. Deploying a t…	Developing co-formulated TACTs is expensive and will take time. Once developed, the treatments will be more expensive than the ACTs, and this could mean that less funding is available for other malaria interventions.	TACTs may not be ready in time to play a role in the drive towards elimination of malaria in Southeast Asia	n/a	Developing co-formulated TACTs will take time and resources. Developing co-blistered treatments (for instance by giving an ACTs plus an additional partner drug) will cause a high number of patients not actually taking the full TACT.	TACTs may not be ready in time to play a role in the drive towards elimination of malaria in Southeast Asia	Any increased side effects experienced by the patients may result in less patients taking the full treatment	n/a	n/a
31	18	2745	The deployment of triple ACTs, including three antimalarials with different mechanisms of action, may reduce the spread of antimalarial drug resistance, by clearing emerging mutants to any one of the three components of the TACT.	If the three components of TACTs are highly effective and without cross-resistance to any other antimalarials in large use in the same parasite population, the deployment of TACT will reduce the costs of repeated treatment policy changes, associated with updated treatment policies, training of health workers, patients/consumers education etc.	f the three components of TACTs are highly effective and without cross-resistance to any other antimalarials in large use in the same parasite population, the deployment of TACT will reduce the complexities of different 1st-line treatments in different parts of the same country and the confusion/errors in malaria case management that this generates.	f the three components of TACTs are highly effective and without cross-resistance to any other antimalarials in large use in the same parasite population, the deployment of TACT will reduce tthe time-lag associated with repeated changes of 1st-line antimalarial treatment, with associated increase in treatment failures, increased morbidity and mortality and persistent malaria transmission.	n/a	The use of co-blistered TACTs to speed-up registration and deployment may face problems in adherence to treatment, compared to deployment of fixed-dose combination (FDC) of current 1st-line ACTs.	The development of TACTs as FDC based on finished pharmaceutical products already available and in use will involve relatively long drug development timelines, which may out-pass the emergence and spread of antimalarial resistance in the GMS.	The development of TACTs as FDC based on new pharmaceutical products will involve even longer drug development timelines, with even higher level of uncertainties as one additional (triple) component has been added to the development pipeline, increasing the odds of premature interruption of the drug development program.	n/a	n/a	Dissemination and "appropriation" by policy makers of the efficacy and safety results from well conducted clinical trials,	The relative complexity/simplicity of the drug regiment and implication for adherence to treatment, as well as its tolerability, relative to the currently available ACTs.	The quality (meeting international quality standards) and having regulatory approvals by national regulatory authorities in malaria endemic countries.	The price relative to the currently available ACTs, as well as production capacity by the single-source (initial) manufacturer.	n/a
32	18	1591	Demonstrated efficacy of TACTs against resistant strains in SE Asia	Relatively little cost premium over current standard of care (in the case of AL+AQ)	Uses existing drugs, already familiar to healthcare providers	n/a	n/a	Lack of co-formulated presentation	Modest cost premium which means that procurers may refuse to purchase	Lack of policy support from WHO	For maximum effectiveness as a resistance mitigation strategy, modelling suggests that the switch needs to be complete and implemented rapidly, not done piecemeal or over a prolonged period. This is likely to pose logistical, training and policymaking challenges.	n/a	Pretty much the same as noted previously in "disadvantages" - for maximum effectiveness as a resistance mitigation strategy, modelling suggests that the switch needs to be complete and implemented rapidly, not done piecemeal or over a prolonged period. This is likely to pose logistical, training and policymaking challenges.	Lack of WHO policy support is likely to lead to reticence on the part of national policymakers / NMCPs to support a large-scale switch	Procurement is likely to be challenging due to the increased cost - if WHO does not support then Global Fund in particular are unlikely to agree to large-scale procurement	The need for an extensive communication and training programme for healthcare workers to explain the rationale for the switch and how it will be implemented in practice	n/a
33	18	2158	Data shows that for example in Cambodia, almost all ACTs have failed. the current FL treatment - ASMQ remains potent. It AS-MQ fails, the only remaining option from current ACTs is Pyronaridine-Artesunate. A TACT will be a new tool in the arsenal to expand longevity of ACTs and fight drug resistant malaria.	potentially more potent medicine and less susceptible to resistance pressure.	whole array of new medicines, as current antimalarials can be combined in multiple combinations and form potentially several TACTs	n/a	n/a	potentially more toxic and a product with more side effects - may encourage patients to seek treatment to other facilities where a less 'toxic' alternative is offered	likely more expensive than current ACTs.	difficult to bring product to the market and scale-up: in order to make the product eligible for procurement with donor funds, the product should receive either a WHO-PQ or an SRA approval. in both cases, the pathway is long endorsement from national malaria programmes is also difficult to receive	production capacity and interest: with malaria cases going down, the demand for antimalarials is shirking. therefore, there might be little interest from manufacturers tostart product of these medicines as this might be less economically viable for them,	n/a	FUNDING: secure funding to procure the products - as mentioned earlier, the product will be ineligible for procurement unless it achieves WHO-PQ status or receives SRA approval. on the other hand, securing government (NMCP) funding to procure a potentially expensive TACT will be uneasy	Side effects monitoring, reporting and management: this will be critically important for a new product	securing production capacity - as mentioned earlier, there might be no interest from major producers to start production of TACT and invest their time and resources to bring the product to the market (e.g. apply for WHO-PQ, SRA approval, etc)	WHO recommendation and inclusion in WHO GLs - without inclusion of the product in WHO treatment guidelines wider uptake and financing with donor funding will be almost impossible.	n/a
34	16	940	TACTs could ensure that patients are adequately treated and cleared of their parasitemia.	TACTs, in the right combination, could protect the efficacy of each of the partner drugs.	TACTs is a good option for use in a region that is the epicenter of drug resistance.	n/a	n/a	Throwing everything at the parasite may jeopardize our remaining efficacious ACTs.	The drug combinations may result in more side effects than normally expected.	Management of TACTs at a community level could be difficult to conduct, especially the need for pharmacovigilance and monitoring of adverse events.	n/a	n/a	Monitoring of adverse events at the community level.	Management, storage, and dispensing of the drugs could be a challenge.	TACT may not be feasible for village malaria workers to implement without close monitoring and supervision.	n/a	n/a
35	17	3463	Measuring efficacy of firstline ACTs takes time where cases are low, which could mean rapid changes are required to firstline if treatment failure is observed. Having TACTs in place could potentially mitigate those delays.	Regulatory processes are variable between countries and between treatment regimens within countries. Using TACTs as firstline rather than rotating through when treatment failure is observed could be a more proactive approach that avoids lengthy regs and implementation processes if ACT treatments are not 'ready and waiting in the wings'	Avoids implementation challenges of re-training on a new treatment - it is challenging enough to ensure quality of care for current treatments, introducing new treatments regularly potentially sets quality of care for patients back a step each time a new one is introduced.	Could protect gains in SSA where resistance would be devastating.	n/a	Not sure there is clarity on label changes that may be required to combine current regimens.	Could potentially require stronger pharmacovigilance systems and stronger links between national malaria programs and PV units. There has been some investment in this in the region, but not enough that there is a good example of a strong PV system or good coordination between the programs.	A potential 'resting on our laurels' effect that we saw after ACTs were introduced (to some extent) - need to ensure that TACTs are thought of as a stop-gap.	n/a	n/a	Quality of implementation to ensure TACTs are protected. Implementation, broadly, is of variable quality outside of research or implementation research studies (e.g. clinically diagnosed malaria still evident in a number of countries, poor post-training competency results with new tools among TOTs (!), competency of healthworkers trained by TOTs with variable capacity not measured etc.) . With ne…	Health system-wide approaches needed - difficult to implement Stronger pharmacovigilance is likely required with TACTs. While investments have been made in this across the region, there is still limited capacity. Risk that National Malaria Programs set up parallel systems to try and capture PV rather than liaison and strengthening of already established (though potentially weak) systems.	When and where to implement TACTs A good approach would be for TACTs to be deployed where they are required rather than as a blanket approach. How to determine where and when they are required will be challenging where surveillance systems are weak. Also, a mosaic approach within one country could be difficult to implement e.g. having two different treatment regimes in some countries could be cha…	n/a	n/a
36	19	2363	Reduced probability that parasites will develop resistance to both partner drugs	Prolong the useful lifetime of partner drugs in use	Easier for control programmes to conduct warehousing and distribution (less frequent changes)	Could avoid parasites attaining higher levels of artemisinin resistance (on top of current delayed parasite clearance)	May provide some more flexibility in designing combinations	If we introduce triple therapies that use partner drugs for which resistance already circulates, we risk losing two partner drugs rapidly	We have little evidence of antagonistic effect between partner drugs, so there is no cross-protection	We expose parasites to more partner drugs at the same time, and therefore we increase the risks they will develop more mechanisms of resistance at the same time	We get a false sense of security in seeing that combination drugs that are currently failing can be used as part of a triple, but this could be just illusory, and we're in fact relying on a single efficacious partner drug.	n/a	Monitoring resistance. The use of combination therapies masks failures of individual drugs, because clinical cases can still be treated. This is already a problem with ACTs. Using three drugs means that clinical resistance will only be detected when all three drugs fail- by that time it will be far too late. If we use triples with drugs for which we have no good genetic markers of resistance (e.g…	Determining the TACT that has the best chance of delaying the emergence of resistance, given the multidrug resistance capabilities of parasites in SE Asia	Being able to diversify treatment across the region, to avoid another disaster like the spread of a single DHA-PPQ resistant strain across multiple countries	n/a	n/a
37	22	751	probably easier to manage	one TACT could be used all over a given country rather than a tailored approach of different ACTs in different regions	"guaranteed" higher efficacy and longer life span	relayed to the above a more intelligent approach to overcoming resistance / dealing with resistance/preventing the de novo emergence of resistance	probable greater effect on reducing transmission	cost	toxicity	possibly greater fluctuation in doses vs ACTs	may not be accepted by the populace	not yet prequalified	availability	cost	lack of paediatric adapted formulation	need to educate health workers	convincing MoHs it is what they need
38	16	404	It is easier to introduce a new treatment than to "rotate", for the NMCPs	Facilitate procurement and monitoring of resistant markers	Less confusion at the periphery	How do we rotate when all ACTs are failling?	n/a	More expensive?	More side effects?	n/a	n/a	n/a	Finding the right combination.	Making it available at the community level	Getting the support of WHO	n/a	n/a
39	14	764	Some modelling analyses suggest that this is a better approach to postponing the emergence and spread of artemisinin and partner drug resistance.	Logistically it would be simpler to have a constant triple regimen than rotating ACTs (which would normally end up being too slow a response to evidence of increasing resistance to artemisinin or the partner drug)	This strategy has proven effective in management of HIV	n/a	n/a	A risk of emerging resistance to both partner drugs	Potentially higher costs	Real or perceived concerns around higher toxicity	n/a	n/a	Perceived risk of higher toxicity (probably more so for healthcare providers than patients)	Resrouces required for change in guidelines can be high, though this is likely to be more frequent with cycling of standard ACTs	n/a	n/a	n/a
40	16	818	useful in areas with ACT (2 drugs) resistance	prolong life of remaining drugs	could buy some time in the search for replacement drugs	n/a	n/a	some increased vomiting	no triple combo formulations so 3rd drug can be dropped intentionally e.g. MFQ	bit more expensive to treat one patient now - most governments only see immediate problems	n/a	n/a	Health worker compliance - charging for the 3rd drug	Alot of SE Asia having very low numbers of episodes and in pockets so training has to be rolled out in alot of small places - not like before when malaria was high and everyone was easy to switch over.	MFQ and AMQ both have some side effects and while mostly minor can be problematic for compliance	n/a	n/a
41	22	3038	The triple ACT may protect each of the component drugs and prevent the emergence and spread of resistance.	The triple ACTs may be more effective against multi-drug resistant parasites.	The triple ACTs use existing drugs with known properties and, to my knowledge, do not seem to produce drug-drug interactions, whereas the safety and tolerability of new classes of antimalarials is not yet well defined.	Rotating first line ACTs is an inefficient process and takes time to implement, so if triple ACTs delay the time to treatment failure they can avoid costly, frequent changes to first line treatments.	Triple ACTs are not intrinsically much more expensive than existing ACTs and may be cheaper than new classes of antimalarials used in other ACTs under development.	Triple ACTs have approximately additive side effects, and therefore are less well tolerated than an ACT containing only an artemisinin derivative and a single partner drug.	The time window is narrowing to move to triple ACTs and they may come too late to meaningfully support elimination in SE Asia and prove to be a distraction.	It is not clear what the correct dose ratio of partner drugs and overall dosing schedule should be for Triple ACTs and this needs to be addressed before they can adopted.	The triple ACTs use partner drugs that are already used or have been used in SE Asia. Piperaquine would be hard to use in Cambodia and Vietnam. Amodiaquine has had problems in Cambodia. So they may not work as well as expected.	The market in SE Asia might be too small to motivate manufacturers to develop these dugs rapidly.	Acceptability because of poor tolerability if using drugs like amodiaquine which is unpopular in Africa.	If the cost is higher than for ACTs then this is an issue if drugs are not provided through the public sector.	There are no triple ACTs prequalified by WHO and they cannot be purchased by the Global Fund without this.	During the initial change of first line therapy, there may be more training needed to move to triple ACTs than to another ACT. If extensive pharmacovigilance is required this could be a big hassle.	Triple ACTs are identified with one research group rather than the wider malaria community. This does not make it easy for NMCPs.
42	12	502	When all ACTs fail (in time), TACT could be the last resort. But need to study and assess pharmakokinetic/pharmacodynamic interactions first of the triple combination.	n/a	n/a	n/a	n/a	Compliance to many combination drugs (no of tablets?).	Need to study and assess pharmakokinetic/pharmacodynamic interactions first of the triple combination.	n/a	n/a	n/a	Acceptability by the national programs and the population.	Side-effects ???	n/a	n/a	n/a
43	18	817	Biological hurdle raised for avoiding losing ACTs as an effective treatment	Possibly the only option to eliminate malaria as most likely ACTs will be lost otherwise sooner or later	Saving lives in face of potentially untreatable malaria emerging eventually	n/a	n/a	Administering a regular ACT plus another pill is problematic in communities - Training needs increased	Possibly the third substance may vary from location to location	Logistics becoming more complicated for a therapy course using two pills	Procurement becomes complicated -	Cost increases	Training VMWs on a more complicated treatment regimen	Logistics complications to calculate needs and delivery and storage management	expiry date challenges to manage stocks further complicated	n/a	n/a
44	15	1259	Delaying the spread of multi-drug resistance to existing combinations to malaria-endemic regions beyond Southeast Asia, particularly Sub-Saharan Africa.	Avoiding treatment errors and adoption/implementation lags when rotating ACTs, which greatly reduce the real-world effectiveness of such a policy/practice as both are likely to occur.	Prolonging the therapeutic efficacy of existing components currently used in ACTs as new treatments continue through the development pipeline.	n/a	n/a	Excessive time needed to implement TACTs due to regulatory approvals, changes in treatment policies and adoption at country level	Limited existing evidence on efficacy, side effects and tolerance of TACTs	n/a	n/a	n/a	Assuring affordability of TACTs over existing ACT and other older antimalarials so that NMCPs can substitute ACTs at sufficient volumes, and to remove price barrier to consumer demand for those treated in the private and informal sectors	Large and commonly used informal malaria treatment sector, where use of ACT as first-line treatment still remains a challenge	Challenging and time consuming regulatory approval processes in some Southeast Asian countries	Delivery chain and 'last mile' challenges of bringing antimalarials to most endemic regions in Southeast Asia	n/a
45	11	616	At this point there not an advantage as at least one ACT is available in every country that works and Pf malaria is decreasing.	n/a	n/a	n/a	n/a	Increased cost is a disadvantage. More drug substances and co-blistering will increase cost slightly. There will be a bigger cost if co-formulation is required. The market will be small so it unlikely that a company will do this without financial support or by passing the higher costs onto the countries.	More side effects.	n/a	n/a	n/a	Convincing WHO to provide policy guidance as to when to implement.	Increased cost to countries which could reduce the amount of drug they can purchase.	n/a	n/a	n/a
46	17	6728	The rotation approach works very well in models. However, changing the antimalarial treatment every 6 months or 12 months and then back to the original can cause chaos at all logistic levels of the system. All steps from the grant writing to the delivery and storage of the drug supply and the supply chain to the ordering and delivery could collapse. Moreover, the TACTs are more expensive than a s…	When the switching of antimalarials occurs every 6 or 12 months, the education of the health care workers who oversee the delivery of instructions to patients must be changed every time the ACT is changed. The 3 day AL instructions are very different from ASAQ, MQ instructions are different from PIP, and so on. If some of the drugs are available as a dispersible formulation and others are not, th…	The TACTs are not co-formulated - i.e. the 3 drugs in one tablet. The development of these single tablet ACTS would be very expensive indeed. However, once a single tablet had been designed and the many clinical safety and efficacy trials completed, the difficulties at many levels from supply chains to understanding of the health care workers who dispense the treatment would no longer apply. Cost…	The combinations being used were designed to include 2 partner drugs that may select parasites in which the the known "pathway" to resistance to each drug selects increased susceptibility in the other drug. In the pair Lumefantrine vs. amodiaquine, this focuses in single nucleotide change in a single gene, pfmdr1. In the combo that includes mefloquine and piperaquine, the opposing changes are les…	n/a	TACTs are clearly more expensive, and making the case for this change will be a problem for NMCPs that when they request higher priced antimalarials from their own MoH or from the Global Fund.	No one likes to change from the familiar. This is especially true where the current situation seems to be working well. The change to TACTs will be a lot of new, unfamiliar work for MoHs who make country-wide decisions. The changes in procurement, design of sustainable supply chain, storage and treatment protocols at the PoC will be be considerable. Why is any change needed if overall, a treatmen…	In addition to #2, there will be confusion and reluctance among the PoC providers, and among some patients and caregivers. Making inroads in this will require effective education by NMCPs of the health care workers, pharmacies and road side drug providers. In turn, these individuals will need to follow through and directly educate patients and care-givers effectively. This is a multiyear process …	n/a	n/a	Most of my answers to the first two questions focused on the fact that people who implement the current drug procurement and deployment are the ones who are faced with major changes in their duties. In order to make this work, there will need to be much more intense oversight- people and data- at the beginning and continuing. No one likes that and both overt and covert opposition may quickly deve…	This will be especially true if the impetus/pressure for the change is perceived as coming from outside. Avoiding this will be tricky since opposition is likely to develop. The only way to avoid this is involve the various groups mentioned in the first 2 questions- advantages and disadvantages. This involvement of the communities from the outset- MoH, NMCP, drug providers, care providers and pati…	The opposition is also likely to be at a higher level if the evidence for the need for change is based largely on rising prevalence of molecular markers of resistance to the drugs in current use. When the MoH asks "Are patients still getting better?" and the answer is "yes", the response is quite predictable. Don't rock the boat! Again, reference J-F Trape, 1998 and 1999.	n/a	n/a
47	15	847	Triple therapy is an antimicrobial strategy supported by past approaches to resistant pathogens, such as HIV and Myco tuberculosis.	Rotating ACTs is not a very feasible approach and is complicated from training, implementation, and supply chain standpoints.	The current approach of double therapy has proven to be not a sound one in terms of avoiding resistance.	n/a	n/a	Increased potential for side effects.	Lack of much data supporting this approach.	Potential to introduce three drugs in an environment where two drugs are already resistant, thereby propagating resistance to the third drug	These drugs will most likely be more expensive.	n/a	Deducing areas where introducing TACT would not be wise. For example, avoiding areas where resistance to two of the drugs is already evident.	Convincing malaria control programs that the added cost is worth the benefit.	n/a	n/a	n/a
48	11	691	TACTs would be more effective at protecting all 3 drugs in the combination from the emergence of resistance. This approach makes sense for settings that have not yet had resistance emerge to any of the drugs in the triple combination.	Presumably the shift would happen only once or less frequently than rotating between current ACTs, which means there would be less of lag in introduction and fewer logistical challenges than rotating and constantly replacing first line therapies.	n/a	n/a	n/a	Cost will be higher than using current ACTs.	n/a	n/a	n/a	n/a	Likely the increased cost which may lead to funding gaps for the full TACT need.	Training of HWs and orienting of communities about the new formulation/new treatment	n/a	n/a	n/a
49	15	2478	Simplicity. Offering a single consistent recommendation is simpler than rotating regimens. Public health authorities consistently point out challenges to changing regimens, which requires extensive planning, education, procurement, etc. Having one established regimen, potentially maintaining efficacy for many years, is easier.	Efficacy. Assuming the TACT is highly efficacious at the outset, it is likely to offer improved efficacy over rotating regimens, as in the real world it is very likely that other regimens will be failing before a change is made. Thus, standard regimens will entail many treatment failures that can be avoided if a highly efficacious TACT is used consistently.	Consistent messaging. Malaria control policies require complex messaging to many groups. Having a single standard treatment regimen allows this aspect of control to be straightforward and consistent, increasing the likelihood that the policy will be followed at local, regional, and national levels.	n/a	n/a	Requires a change. Policymakers and providers tend to prefer sticking with established regimens. There will likely be some resistance to roll-out of a new, unfamiliar TACT, especially if it is perceived that there is currently no major problem with existing regimens (which may be the case, even if in fact the ACT is showing signs of failing).	Expense. A TACT will presumably be more expensive than an existing ACT.	Toxicity. Despite evidence of good safety profiles for TACTs, it is expected that, considering additive toxicities of different agents, a TACT may be less well tolerated than existing ACTs. This is of particular concern since some TACT components (amodiaquine, mefloquine) have prior concerns regarding both safety and tolerability.	Increased risk of problems with drug interactions. The more drugs in a regimen, the greater the chance for clinically relevant drug interactions, including interactions between TACT components and interactions with other drugs being used by those treated with a TACT.	n/a	Convincing policy-makers that a change is needed. As malaria is fairly uncommon and most patients respond to therapy, it may be difficult to make the argument that a change to a new, more complex regimen, with some potential liabilities, is warranted.	n/a	n/a	n/a	n/a
50	16	937	Less pressure on drug resistance	One operational change in implementation is simpler than rotating treatment	You might not need to monitor treatment failure as closely if high levels of efficacy are expected for TACT	n/a	n/a	Explaining to patients why they are taking so many drugs	Potential adverse reactions (phase 4 clinical research), especially in vulnerable populations with existing comorbidities	n/a	n/a	n/a	Change of policy at the country level	Training required at all levels of the NMCPs, but this only has to be done once	Changing the supply chain - procure TACT, assuming ample supply is available for all implementing countries. Reduce procurement of current first-line treatments.	Reaching the informal private sector.	n/a
51	14	741	Addressing the urgent situation of resistance to artemisinin and partner drugs in the GMS.	Using the currently available antimalarial drugs without the need for new drugs.	TACTs have proved to have excellent efficacy for MDR parasites.	Relatively easy to roll out in endemic sites.	n/a	Additional cost	Most countries in the GMS are on the verge of eliminating Pf and may not need TACTs.	n/a	n/a	n/a	Some countries in this area may be reluctant to introduce TACT given Pf does not seem to be the major problem in most countries in this region.	n/a	n/a	n/a	n/a
52	13	606	Standardized and rational approach to mitigate drug resistance risk as opposed to the ad hoc and regional current practices that put additional pressure over remaining antimalarial drug (i.e. drug resistance risk)	n/a	n/a	n/a	n/a	All APIs need to be co-formulated	Higher cost	n/a	n/a	n/a	Manufacturing and supply of a WHO-approved co-formulated product	Pediatric formulation need to be developed	Do we have the recent molecular surveillance data to justify the choice of the third API?	Several triple therapies may be needed to ensure deployment of a product in regions without substantial pre-existing drug resistance to the third agent	n/a
53	11	495	The use of TACT is very important to control malaria, especially in malaria endemic areas such as Vietnam. Most of all, Artemisin derivatives resistant Plasmodium falciparum has been detected in some provinces of Viet Nam.	n/a	n/a	n/a	n/a	n/a	n/a	n/a	n/a	n/a	High-reliability studies are needed to submit to the health ministries of countries to convince them to agree to apply TACT.	A steady and long-term supply of TACT is required.	Funding is required to monitor the effectiveness of the TACT after 1 year of field use.	n/a	n/a
